# Supplementary material for: TYK2 Promotes Immunosurveillance of Colorectal Cancer Liver Metastasis
Source: Cancer Res. Author manuscript; Available in PMC 2025 Oct 22. (PMC7618269; doi:10.1158/0008-5472.CAN-24-4224)
Supplement: Supplementary Material [file EMS209323-supplement-Supplementary_Material.zip]

Archive with 12 entries (12 files):
- supp_info_11.pdf
- supp_info_10.pdf
- supp_info_9.pdf
- supp_info_8.pdf
- supp_info_7.pdf
- supp_info_6.pdf
- supp_info_5.pdf
- supp_info_4.pdf
- supp_info_3.pdf
- supp_info_2.pdf
- supp_info_1.pdf
- supp_info_12.pdf
